# Supplementary material for: HEXIM1/P–TEFb complex controls RNA polymerase II pause release and immediate early gene induction following neuronal depolarization
Source: J Biol Chem. 2026 Feb 25;302(4):111325. doi: 10.1016/j.jbc.2026.111325 (PMC13049930; doi:10.1016/j.jbc.2026.111325)
Supplement: Supporting Infromation [file mmc5.zip]

Archive with 1 entries (1 files):
- wholeplasmidsequencingresults_All_mmc5.txt
